# Supplementary material for: Role of Maternal Diet in the Risk of Childhood Acute Leukemia: A Systematic Review and Meta-Analysis
Source: Int J Environ Res Public Health. 2023 Apr 6;20(7):5428. doi: 10.3390/ijerph20075428 (PMC10093835; doi:10.3390/ijerph20075428)
Supplement: Supplementary file 1 [file ijerph-20-05428-s001.zip]

Archive with 2 entries (2 files):
- Supp Table S1. PRISMA 2020 checklist Maternal nutrition CAL.pdf
- Supp Table S2. Quality assessment of the studies Fowkes.pdf
